# Supplementary material for: Chromatin remodeling by Pol II primes efficient Pol III transcription
Source: Nat Commun. 2023 Jun 16;14:3587. doi: 10.1038/s41467-023-39387-4 (PMC10276017; doi:10.1038/s41467-023-39387-4)
Supplement: Supplementary file 4 — Supplementary Data 1 [file 41467_2023_39387_MOESM4_ESM.xlsx]

## Sheet: Feuil1
Strains list
94	h-
552	h-	rpb1-S2A-kanR
1110	h+	lsk1-as
1919	h-	rpc1-TAP-natR
594	h+	rpb3-HA-kanR
1958	h-	pcr1::kanR
1169	h-	gcn5-myc-natR
1292	h-	gcn5::natR
2096	h-	mst2-flag-natR
2099	h-	mst2-flag-natR set2-SRI-kanR
2097	h-	mst2-flag-natR set2::kanR
1111	h-	mst2::ura4 ura4-D18
1406	h90	mst2 ::ura4 gcn5 ::kanR ura4-D18
1635	h-	rpc25-flag-natR
1950	h-	rpc25-flag-hphR rpc1-TAP-natR
1606	h-	rpc25-flag-natR rpb1-S2A-kanR
1861	h+	rpc25-flag-hphR lsk1::ura4 ura4-D18
1955	h-	rpc25-flag-hphR rpb1-S2A-kanR rpc1-TAP-natR
2072	h+	rpc25-flag-hphR rpc1-TAP-natR ubp8::ura4
1862	h-	rrp6::kanR rpc25-flag-hphR
780	h-	rrp6::kanR
754	h-	lsk1::kanR ura4-D18
1080	h-	set2::kanR
2090	h+	gcn5::kanR mst2::ura4 rpc1-TAP-natR ura4-D18
2010	h-	ada2::natR rpc25-flag-hphR
2000	h-	ubp8::ura4 rpc25-flag-hphR ura4-D18
1975	h-	set1::natR rpc25-flag-hphR
1960	h-	set2::kanR rpc25-flag-natR
1970	h-	pcr1::kanR rpc25-flag-natR
2154	h+	rpc1-TAP-natR SPBTRNAPRO.08-Tura4
1482	h-	rpb3-flag-natR
2206	h+	rpb3-HA-kanR SPBTRNAPRO.08-Tura4

## Sheet: Feuil2
Primers list (ChIP and Q-RT-PCR)
ARG.05:
2127	AACCAGGCAAAGGTTGTTAC
2128	TAATTCACTCCCCAACAACG
ILE.04:
2193	TGGCAAGAGTGGTGTCCATC
2194	AACCGACTACATCATGCGAC
TYR.04:
2197	CAAGCACCGGCTATACAACAC
2198	TGGAAGAGAGCTTGCCTTAGTG
ARG.10
3176	GGTGTGTAGCCTAATGGTTAAGG
3177	GAGTGTGACAGGACTCGAACC
THR.10
3180	CAATCAACGTTGCCCCTATG
3181	ATACAAATTGCCCCCACTCG
5S:
3174	TAGGCGAAAACACCAGTTCC
3175	TTCCCATGTTGTCTCCAACC
snu6:
3182	GATCTTCGGATCACTTTGGTC
3183	ATGTCGCAGTGTCATCCTTG
ILE.04 (+1kb):
2195	TTGAGTCGAACTTAGCAAATGG
2196	GTTGCGAAACATAGCCTCTTAC
srp7:
2125	GGGTTTGCAATGAAAAGTTGA
2126	ACTAAACACTTCGACCAAGC
PRO.08:
3820	CTTAATTACTTTGGAAGGAGAAAACC
3821	AAGTTCGGGTTTCGACGG
PHE.03:
3822	CGGTTCCTAGAGTGGGAAG
3823	GTGTCACGAACCGGGATC
act1:
739	CCACTATGTATCCCGGTATTGC
740	CAATCTTGACCTTCATGGAGCT
