# Supplementary material for: Chromatin remodeling by Pol II primes efficient Pol III transcription
Source: Nat Commun. 2023 Jun 16;14:3587. doi: 10.1038/s41467-023-39387-4 (PMC10276017; doi:10.1038/s41467-023-39387-4)
Supplement: Supplementary file 6 — Source Data [file 41467_2023_39387_MOESM6_ESM.zip]

Archive with 26 entries (23 files):
- Source data file/
- __MACOSX/._Source data file
- Source data file/figureS3c/
- __MACOSX/Source data file/._figureS3c
- Source data file/.DS_Store
- __MACOSX/Source data file/._.DS_Store
- Source data file/Source Data Sup Fig 2C.pptx
- __MACOSX/Source data file/._Source Data Sup Fig 2C.pptx
- Source data file/Source Data Sup Fig 3C.pptx
- __MACOSX/Source data file/._Source Data Sup Fig 3C.pptx
- Source data file/~$Source Data.xlsx
- __MACOSX/Source data file/._~$Source Data.xlsx
- Source data file/Source Data.xlsx
- __MACOSX/Source data file/._Source Data.xlsx
- Source data file/figureS2c/
- __MACOSX/Source data file/._figureS2c
- Source data file/figureS3c/2017_06_19_arg05_lsk1_rrp6_S2A_with_rpc25.pdf
- __MACOSX/Source data file/figureS3c/._2017_06_19_arg05_lsk1_rrp6_S2A_with_rpc25.pdf
- Source data file/figureS3c/2017_06_19_arg05_lsk1_rrp6_S2A_with_rpc25.pptx
- __MACOSX/Source data file/figureS3c/._2017_06_19_arg05_lsk1_rrp6_S2A_with_rpc25.pptx
- Source data file/figureS2c/wb_ysaline_monunted.png
- __MACOSX/Source data file/figureS2c/._wb_ysaline_monunted.png
- Source data file/figureS2c/wb_ysaline_ladder.tiff
- __MACOSX/Source data file/figureS2c/._wb_ysaline_ladder.tiff
- Source data file/figureS2c/wb_ysaline_rcp1-tap_rpc25_flag.tiff
- __MACOSX/Source data file/figureS2c/._wb_ysaline_rcp1-tap_rpc25_flag.tiff
