# Supplementary material for: Chromatin remodeling by Pol II primes efficient Pol III transcription
Source: Nat Commun. 2023 Jun 16;14:3587. doi: 10.1038/s41467-023-39387-4 (PMC10276017; doi:10.1038/s41467-023-39387-4)
Supplement: Supplementary file 6 — Source Data [file 41467_2023_39387_MOESM6_ESM.zip › Source data file/Source Data.xlsx]

## Sheet: Figure 1
Panel D
	IP0	IP0 + I																	IP0	IP0 + I		IP0	IP0 + I				p-value
2127-2128	0.191239	0.396537	0.0225763	0.012947														2127-2128	0.211153	0.387538	Mean	0.191239	0.396537	0.86	1.15
2193-2194	0.108289	0.144377	0.00994767	0.0111315															0.166713	0.390699	SD	0.0225763	0.012947	0.86	1.15	2127-2128	0.00506143	**
2197-2198	0.171564	0.297445	0.00502458	0.00461617															0.195852	0.411376				0.86	1.15
3174-3175	0.240944	0.375136	0.00476595	0.0356666														2193-2194	0.107698	0.136463	Mean	0.108289	0.144377	1.85	2.15
3176-3177	0.126759	0.1961	0.00846076	0.00892271															0.118519	0.139562	SD	0.00994767	0.0111315	1.85	2.15	2193-2194	0.0870181	ns
3182-3183	0.183793	0.299296	0.00302194	0.00768359															0.0986496	0.157105				1.85	2.15
739-740	0.257846	0.241459	0.00150876	0.0324623														2197-2198	0.170728	0.292926	Mean	0.171564	0.297445	2.85	3.15
																			0.16701	0.297258	SD	0.00502458	0.00461617	2.85	3.15	2197-2198	0.000347875	***
																			0.176954	0.302153				2.85	3.15
																		3174-3175	0.246221	0.415575	Mean	0.240944	0.375136	3.86	4.15
																			0.236952	0.348163	SD	0.00476595	0.0356666	3.86	4.15	3174-3175	0.0172483	*
																			0.23966	0.36167				3.86	4.15
																		3176-3177	0.119184	0.197114	Mean	0.126759	0.1961	4.85	5.15
																			0.125202	0.204473	SD	0.00846076	0.00892271	4.85	5.15	3176-3177	0.017395	*
																			0.13589	0.186714				4.85	5.15
																		3182-3183	0.1819	0.294565	Mean	0.183793	0.299296	5.85	6.15
																			0.1822	0.295161	SD	0.00302194	0.00768359	5.85	6.15	3182-3183	0.000542589	***
																			0.187278	0.308162				5.85	6.15
																		739-740	0.25669	0.268688	Mean	0.257846	0.241459	6.85	7.15
																			0.259553	0.205535	SD	0.00150876	0.0324623	6.85	7.15	739-740	0.491288	ns
																			0.257296	0.250156				6.85	7.15
Panel F
	IP 457 DMSO 4H	IP457 3MBPP1 4H 30 µM
2127-2128	1.15128	0.832818	0.0476747	0.0909902
2193-2194	0.515929	0.236464	0.00296579	0.0152148															IP 457	IP 457 +I		IP 457	IP 457 +I				p-value
2197-2198	2.39454	2.06486	0.230507	0.0950145														2127-2128	1.18854	0.833739	Mean	1.15128	0.832818	0.86	1.15
3174-3175	1.31918	1.56825	0.0679964	0.0454101															1.16774	0.923345	SD	0.0476747	0.0909902	0.86	1.15	2127-2128	0.0132562	ns
3176-3177	1.01333	0.842671	0.0968191	0.0122272															1.09755	0.741371				0.86	1.15
3180-3181	1.79611	1.35849	0.0394853	0.0259835														2193-2194	0.513836	0.235359		0.515929	0.236464	1.85	2.15
3182-3183	1.77062	1.34903	0.27818	0.0425889															0.519323	0.221831		0.00296579	0.0152148	1.85	2.15	2193-2194	0.00131242	**
																			0.514628	0.2522				1.85	2.15
																		2197-2198	2.34237	1.9631		2.39454	2.06486	2.9	3.15
																			2.42535	2.0802		0.230507	0.0950145	2.9	3.15	2197-2198	0.010453	ns
																			2.41592	2.15127				2.9	3.15
																		3174-3175	1.28022	1.51738		1.31918	1.56825	3.86	4.15
																			1.27963	1.60469		0.0679964	0.0454101	3.86	4.15	3174-3175	0.0258843	ns
																			1.3977	1.58269				3.86	4.15
																		3176-3177	0.935236	0.842666		1.01333	0.842671	4.85	5.15
																			0.983102	0.830447		0.0968191	0.0122272	4.85	5.15	3176-3177	0.0791112	ns
																			1.12166	0.854901				4.85	5.15
																		3180-3181	1.96389	1.38522		1.80633	1.35732	5.85	6.15
																			1.79219	1.28117		0.150987	0.0667282	5.85	6.15	3182-3183	0.0443163	*
																			1.66291	1.40557				5.85	6.15
																		3182-3183	1.88116	1.33816		2.06011	1.36036	6.85	7.15
																			2.06417	1.45418		0.176951	0.0849274	6.85	7.15	739-740	0.0303491	ns
																			2.235	1.28874				6.85	7.15
Panel C
	94	552
2125-2126	1	2.0572	/	0.510798															552		552			p-value
2127-2128	1	3.0649	/	0.116762														2125-2126	2.48337	Mean	2.0572	1.15						0.5
2197-2198	1	1.56457	/	0.148962															1.49099	SD	0.510798	1.15	2125-2126	0.0340453	**			0.5
2193-2194	1	2.51102	/	0.746648															2.19725			1.15						0.5
2195-2196	1	1.20799	/	0.889166														2127-2128	2.93767		3.0649	2.15
																			3.16716		0.116762	2.15	2127-2128	0.00069007	***
																			3.08985			2.15
																		2197-2198	1.47276		1.56457	3.15
																			1.4845		0.148962	3.15	2197-2198	0.00646332	**
																			1.73644			3.15
																		2193-2194	2.38991		2.51102	4.15
																			3.31082		0.746648	4.15	2193-2194	0.0430067	*
																			1.83233			4.15
																		2195-2196	1.94796		1.20799	5.15
																			1.4544		0.889166	5.15	2195-2196	0.30183	ns
																			0.221605			5.15

## Sheet: Figure 2
Panel C
	IP0 2035	IP 1 2035	IP0 1110																	IP0 2035	IP 1 2035	IP0 1110		IP0 2035	IP 1 2035	IP0 1110	0.8	1		p-value
2127-2128	27.5417	13.1293	0.0191995	0.116116	0.284927	0.00167406													2127-2128	26.9924	13.4908	0.0094306	Mean	27.4902	13.3718	0.0200909	0.8	1	2127-2128	0.000483185	***
2193-2194	22.2705	12.0172	0.010502	0.952247	1.31246	0.000735643														27.4212	13.0565	0.0268435	SD	0.535611	0.275786	0.00934101	0.8	1
2197-2198	18.2733	10.8164	0.0157673	0.429308	0.0667684	0.00177718														28.057	13.5681	0.0239985					1.78	2
3174-3175	25.5367	13.0722	0.0102502	1.13585	0.426944	0.00157124													2193-2194	22.8481	10.2655	0.0102378	Mean	23.2017	11.1848	0.0114039	1.78	2	2193-2194	0.000553434	***
3176-3177	37.9865	20.3328	0.0195951	1.89476	0.039492	0.00290816														22.8742	11.1456	0.0122515	SD	0.590035	0.939447	0.00104393	1.78	2
3180-3181	19.4981	9.69722	0.0106181	0.0914701	0.368251	0.00177188														23.8829	12.1432	0.0117223					2.77	3
3182-3183	25.2251	12.4172	0.00953903	#DIV/0!	4.04966	1.92334													2197-2198	17.6625	10.8395	0.0111538	Mean	18.1865	10.7635	0.0140619	2.77	3	2197-2198	0.00163745	**
																				18.5157	10.7555	0.0159313	SD	0.45872	0.0723245	0.00255253	2.77	3
																				18.3813	10.6955	0.0151007					3.77	4
																			3174-3175	25.4945	13.397	0.0089524	Mean	25.7792	13.2794	0.00974627	3.77	4	3174-3175	0.000444792	***
																				26.1997	13.7941	0.0093038	SD	0.371706	0.582524	0.00108502	3.77	4
																				25.6434	12.647	0.0109826					4.78	5
																			3176-3177	36.4011	20.413	0.0240468	Mean	37.7768	20.3529	0.0180128	4.78	5	3176-3177	0.00251482	**
																				37.5701	20.2959	0.0068425	SD	1.48983	0.0586196	0.00968414	4.78	5
																				39.3591	20.3497	0.023149					5.79	6
																			3180-3181	19.5305	10.0745	0.0097911	Mean	19.5332	9.65135	0.0103517	5.79	6	3180-3181	0.000464406	***
																				19.5063	9.39973	0.0110017	SD	0.028369	0.368635	0.000610239	5.79	6
																				19.5629	9.47982	0.0102622					6.8	7
																			3182-3183	25.2669	12.2945	0.0130896	Mean	25.1229	12.47	0.0110754	6.8	7	3182-3183	0.000169933	***
																				25.0478	12.4834	0.015209	SD	0.12473	0.169225	0.00542853	6.8	7
																				25.054	12.6321	0.0049277

## Sheet: Figure 3
Panel E
	IP0 2046	IP0 2046 +I	IP 94																		IP0 2046	IP0 2046 +I	IP 94		IP0 2046	IP0 2046 +I	IP 94					p-values
2127-2128	0.364669	0.179309	0.0549689	0.0318377	0.00486737	0.00679609														2127-2128	0.353756	0.1755	0.0450969	Mean	0.364364	0.172616	0.0460123	0.8	1	1.25
2193-2194	0.248018	0.117424	0.020992	0.0184216	0.0207299	0.0125218															0.381485	0.172274	0.0424618	SD	0.0149676	0.00272822	0.00408579	0.8	1	1.25	2127-2128	0.00227113	**
2197-2198	0.425002	0.277327	0.147755	0.0201192	0.0435242	0.0737772															0.357852	0.170075	0.0504781					0.8	1	1.25
3174-3175	0.651295	0.395889	0.00158373	0.00992734	0.0128385	0.0284914														2193-2194	0.224106	0.128327	0.0163902		0.238294	0.1299	0.0263089	1.78	2	2.24
3176-3177	0.271584	0.111166	0.0137848	0.00101	0.00178629	0.0317368															0.259431	0.139015	0.0197105		0.0186592	0.00843919	0.0144002	1.78	2	2.24	2193-2194	0.00428456	**
3180-3181	0.863976	0.386598	0.0620372	0.0487001	0.0374047	0.00461524															0.231346	0.122358	0.042826					1.78	2	2.24
3182-3183	0.559534	0.321003	0.0140502	0.0429402	0.00552333	0.0566991														2197-2198	0.405682	0.242333	0.148524		0.426078	0.270377	0.0972671	2.77	3	3.24
																					0.455128	0.278857	0.102479		0.0258342	0.0249118	0.0540514	2.77	3	3.24	2197-2198	0.00867249	**
																					0.417422	0.289942	0.0407986					2.77	3	3.24
																				3174-3175	0.669745	0.410313	0.0210922		0.662259	0.385807	0.0201341	3.77	4
																					0.668067	0.380968	0.0320324		0.011543	0.0224795	0.0124051	3.77	4		3174-3175	0.000966061	***
																					0.648965	0.366142	0.0072778					3.77	4
																				3176-3177	0.274609	0.0856167	0.023344		0.273627	0.0990384	0.0414716	4.78	5	5.22
																					0.272617	0.0928478	0.0660969		0.000996045	0.0173653	0.0221047	4.78	5	5.22	3176-3177	0.00336127	**
																					0.273655	0.118651	0.034974					4.78	5	5.22
																				3180-3181	0.855749	0.445851	0.0420364		0.861827	0.440122	0.053916	5.79	6	6.22
																					0.834869	0.429884	0.0408041		0.0304551	0.00888721	0.021652	5.79	6	6.22	3180-3181	0.00115336	**
																					0.894863	0.44463	0.0789074					5.79	6	6.22
																				3182-3183	0.575503	0.322873	0.0481128		0.555067	0.324953	0.111112	6.8	7	7.22
																					0.535141	0.323648	0.201244		0.0201857	0.00295767	0.0800905	6.8	7	7.22	3182-3183	0.00272361	**
																					0.554559	0.328339	0.0839782					6.8	7	7.22

## Sheet: Figure 4
Panel A																				Ip 94	IP 1958		Ip 94	IP 1958				p-value
																			2127-2128	0.244961	0.115975	Mean	0.24524	0.121103	0.9	1.15
	Ip 94	IP 1958																		0.244564	0.146815	SD	0.000850703	0.0235701	0.9	1.15	2127-2128	0.0125622	*
2127-2128	0.24524	0.121103	0.000850703	0.0235701																0.246195	0.100519				0.9	1.15
2193-2194	0.0756351	0.0415556	0.0300185	0.00491589															2193-2194	0.0686349	0.0422426		0.0756351	0.0415556	1.88	2.15
2197-2198	0.156737	0.0739112	0.00155316	0.0112365																0.0497352	0.0460918		0.0300185	0.00491589	1.88	2.15	2193-2194	0.233027	ns
3174-3175	1.34637	0.0763929	0.00308201	0.018872																0.108535	0.0363323				1.88	2.15
3176-3177	0.201901	0.0977571	0.0111647	0.00834081															2197-2198	0.157857	0.0723175		0.156737	0.0739112	2.9	3.15
3180-3181	1.84991	0.962769	0.0541871	0.0603341																0.154964	0.0635566		0.00155316	0.0112365	2.9	3.15	2197-2198	0.00502973	*
3182-3183	1.68969	0.481333	0.141186	0.0240459																0.15739	0.0858595				2.9	3.15
																			3174-3175	1.34437	0.0858864		1.34637	0.0763929	3.9	4.15
																				1.34992	0.0886331		0.00308201	0.018872	3.9	4.15	3174-3175	6.35601e-05	***
																				1.34482	0.0546591				3.9	4.15
																			3176-3177	0.189053	0.0881384		0.201901	0.0977571	4.9	5.15
																				0.207413	0.102142		0.0111647	0.00834081	4.9	5.15	3176-3177	0.00024772	***
																				0.209238	0.102991				4.9	5.15
																			3180-3181	1.9093	0.941753		1.84991	0.962769	5.9	6.15
																				1.80317	0.915753		0.0541871	0.0603341	5.9	6.15	3180-3181	0.00273614	***
																				1.83727	1.0308				5.9	6.15
																			3182-3183	1.7087	0.478336		1.68969	0.481333	6.9	7.15
																				1.53997	0.458926		0.141186	0.0240459	6.9	7.15	3182-3183	0.00315659	**
																				1.82041	0.506737				6.9	7.15
Panel B																				Ip 94	IP 1958		Ip 94	IP 1958				p-value
	Ip 94	IP 1958																	2127-2128	0.394622	0.69492	Mean	0.403093	0.707336	0.9	1.15
2127-2128	0.403093	0.707336	0.0152567	0.0134096																0.420705	0.721556	SD	0.0152567	0.0134096	0.9	1.15	2127-2128	0.000145636	***
2193-2194	0.344938	0.663248	0.00615506	0.00849835																0.393951	0.705531				0.9	1.15
2197-2198	0.635392	1.28347	0.0925414	0.0056988															2193-2194	0.34596	0.653842		0.344938	0.663248	1.88	2.15
3174-3175	0.481139	0.959251	0.016323	0.0486076																0.350519	0.665526		0.00615506	0.00849835	1.88	2.15	2193-2194	0.000506421	***
3176-3177	0.307575	0.715225	0.063213	0.027217																0.338336	0.670375				1.88	2.15
3180-3181	0.339494	0.601438	0.013806	0.0686861															2197-2198	0.536097	1.27817		0.635392	1.28347	2.9	3.15
3182-3183	0.510043	1.01303	0.0057903	0.0636127																0.719234	1.28276		0.0925414	0.0056988	2.9	3.15	2197-2198	0.00631751	**
																				0.650846	1.2895				2.9	3.15
																			3174-3175	0.498492	0.905652		0.481139	0.959251	3.9	4.15
																				0.478834	1.00048		0.016323	0.0486076	3.9	4.15	3174-3175	0.0055536	**
																				0.466092	0.971624				3.9	4.15
																			3176-3177	0.367751	0.737821		0.307575	0.715225	4.9	5.15
																				0.313265	0.722842		0.063213	0.027217	4.9	5.15	3176-3177	0.00268399	*
																				0.24171	0.68501				4.9	5.15
																			3180-3181	0.329097	0.650471		0.339494	0.601438	5.9	6.15
																				0.334228	0.522934		0.013806	0.0686861	5.9	6.15	3180-3181	0.0213662	*
																				0.355159	0.630908				5.9	6.15
																			3182-3183	0.516415	1.05905		0.510043	1.01303	6.9	7.15
																				0.50861	0.940438		0.0057903	0.0636127	6.9	7.15	3182-3183	0.00498772	**
																				0.505103	1.03959				6.9	7.15
	IP0 1913	IP0 2092																		IP0 1913	IP0 2092		IP0 1913	IP0 2092				p-values
2127-2128	9.77492	4.48451	0.0056943	1.94294															2127-2128	9.76898	2.63683	Mean	9.77492	4.48451	0.9	1.15
2193-2194	9.61685	3.28629	0.276523	0.0880677																9.77544	6.51043	SD	0.0056943	1.94294	0.9	1.15	2127-2128	0.0420223	*
2197-2198	9.90007	4.20527	1.40042	0.0330156																9.78033	4.30625				0.9	1.15
3174-3175	5.50157	3.8647	0.000302404	0.601342															2193-2194	9.29762	3.38471		9.61685	3.28629	1.88	2.15
3176-3177	12.6937	7.8427	1.38004	0.693606																9.78216	3.21493		0.276523	0.0880677	1.88	2.15	2193-2194	0.00109282	**
3180-3181	6.19928	2.56662	0.0936369	0.198481																9.77078	3.25923				1.88	2.15
																			2197-2198	10.0686	4.16721		9.90007	4.20527	2.9	3.15
																				8.42303	4.22625		1.40042	0.0330156	2.9	3.15	2197-2198	0.0197244	*
																				11.2086	4.22234				2.9	3.15
																			3174-3175	5.50176	3.39448		5.50157	3.8647	3.9	4.15
																				5.50173	3.65734		0.000302404	0.601342	3.9	4.15	3174-3175	0.0422023	*
																				5.50122	4.54229				3.9	4.15
																			3176-3177	13.955	7.72763		12.6937	7.8427	4.9	5.15
																				11.2197	7.21382		1.38004	0.693606	4.9	5.15	3176-3177	0.019866	*
																				12.9065	8.58664				4.9	5.15
																			3180-3181	6.30672	2.59038		6.19928	2.56662	5.9	6.15
																				6.13506	2.75215		0.0936369	0.198481	5.9	6.15	3180-3181	0.0012223	**
																				6.15606	2.35733				5.9	6.15
Panel C																				IP 94	IP 1169		IP 94	IP 1169				p-values
	IP 94	IP 1169																	2127-2128	0.0027147	0.0199296	Mean	0.00935867	0.0191765	0.85	1.15
2127-2128	0.00935867	0.0191765	0.00630824	0.00691792																0.0100947	0.025687	SD	0.00630824	0.00691792	0.85	1.15	2127-2128	0.275382	ns
2193-2194	0.0197924	0.0426631	0.00203339	0.000911871																0.0152666	0.0119128				0.85	1.15
2197-2198	0.0139763	0.0208722	0.00292929	0.00315															2193-2194	0.0203239	0.0431687		0.0197924	0.0426631	1.88	2.15
3174-3175	0.0126652	0.0409512	0.000423563	0.00170652																0.0215072	0.0432101		0.00203339	0.000911871	1.88	2.15	2193-2194	0.000887593	***
3176-3177	0.0166936	0.0514911	0.00541363	0.00435849																0.017546	0.0416104				1.88	2.15
3180-3181	0.0150493	0.0492188	0.0008767	0.0193984															2197-2198	0.0160233	0.0205741		0.0139763	0.0208722	2.85	3.15
3182-3183	0.019903	0.0336749	0.000869677	0.0105292																0.0152847	0.0178819		0.00292929	0.00315	2.85	3.15	2197-2198	0.177309	ns
																				0.0106208	0.0241607				2.85	3.15
																			3174-3175	0.0125266	0.042649		0.0126652	0.0409512	3.85	4.15
																				0.0131407	0.0409685		0.000423563	0.00170652	3.85	4.15	3174-3175	0.00113994	**
																				0.0123283	0.0392361				3.85	4.15
																			3176-3177	0.0107323	0.0524801		0.0166936	0.0514911	4.85	5.15
																				0.0213035	0.0552701		0.00541363	0.00435849	4.85	5.15	3176-3177	0.0116903	*
																				0.0180451	0.0467231				4.85	5.15
																			3180-3181	0.0159582	0.0525998		0.0150493	0.0492188	5.85	6.15
																				0.0142088	0.0667045		0.0008767	0.0193984	5.85	6.15	3180-3181	0.0950601	ns
																				0.014981	0.0283522				5.85	6.15
																			3182-3183	0.0192284	0.024071		0.019903	0.0336749	6.85	7.15
																				0.019596	0.0320203		0.000869677	0.0105292	6.85	7.15	3182-3183	0.132544	ns
																				0.0208845	0.0449335				6.85	7.15
	IP 1918	IP 2081																	H3K14ac
2127-2128	2.17699	1.70334																		IP 1918	IP 2081
2193-2194	2.3117	1.63341																	2127-2128	39.1402	48.0659	1.21805	0.868927
2197-2198	1.92252	1.36332																	2193-2194	45.9303	47.8901	0.442487	4.38094
3174-3175	2.02539	1.63033																	2197-2198	33.2919	33.8214	0.601786	1.63408
3176-3177	2.15715	1.55515																	3174-3175	40.656	46.7922	0.618439	0.285922
3180-3181	2.1775	1.51314																	3176-3177	53.1957	54.8065	2.12127	0.141328
3182-3183	2.09835	1.54059																	3180-3181	26.155	26.0454	0.302271	0.104214
																			3182-3183	39.6253	45.3312	0.0118376	2.5111
																			H3
																				IP 1918	IP 2081
																			2127-2128	17.979	28.2186	2.15029	3.4987
																			2193-2194	19.8686	29.3191	0.1179	1.29374
																			2197-2198	17.3168	24.8081	1.463	0.550675
																			3174-3175	20.0732	28.701	6.72602	0.992522
																			3176-3177	24.6602	35.2419	1.7603	3.04872
																			3180-3181	12.0115	17.2129	0.0173957	1.51104
																			3182-3183	18.884	29.4246	0.82741	1.4088
																			H3K14ac/H3
																				IP 1918	IP 2081
																			2127-2128	2.17699	1.70334
																			2193-2194	2.3117	1.63341
																			2197-2198	1.92252	1.36332
																			3174-3175	2.02539	1.63033
																			3176-3177	2.15715	1.55515
																			3180-3181	2.1775	1.51314
																			3182-3183	2.09835	1.54059

## Sheet: Figure 5
Panel A
	IP 94	IP 2096	IP 2097	IP 2099																		IP 94	IP 2096	IP 2097	IP 2099		IP 94	IP 2096	IP 2097	IP 2099						p-values		p-values
2127-2128	0.00602817	0.0183896	0.00526003	0.00867217	0.00231647	0.000172958	0.00273391	0.00181547													2127-2128	0.0058797	0.0185466	0.0052315	0.0077225	Mean	0.00602817	0.0183896	0.00526003	0.00867217	0.75	0.9	1.1	1.28
2193-2194	0.0083062	0.0227968	0.0119048	0.00990257	0.000660159	0.00207373	0.00308608	0.000626035														0.0084153	0.018418	0.0025405	0.0075285	SD	0.00231647	0.000172958	0.00273391	0.00181547	0.75	0.9	1.1	1.28	2127-2128	0.0152954	*	0.013474	*
2197-2198	0.0094732	0.0375654	0.0184904	0.0139662	0.00379837	0.000338412	0.00446831	0.00225569														0.0037895	0.0182042	0.0080081	0.0107655						0.75	0.9	1.1	1.28
3174-3175	0.00975163	0.019205	0.0100047	0.012364	0.00064246	0.000465239	0.000432877	0.00699434													2193-2194	0.0082066	0.0204602	0.0105079	0.0092104		0.0083062	0.0227968	0.0119048	0.00990257	1.75	1.9	2.1	2.28
3176-3177	0.0091299	0.0178431	0.00906617	0.00620763	0.000590372	0.00431481	0.000803232	0.000857142														0.0077015	0.0244186	0.0154423	0.0100681		0.000660159	0.00207373	0.00308608	0.000626035	1.75	1.9	2.1	2.28	2193-2194	0.0173864	*	0.0048368	**
3180-3181	0.00834897	0.0198978	0.00673223	0.00828113	0.00231816	0.001717	0.00329629	0.00349599														0.0090105	0.0235115	0.0097641	0.0104292						1.75	1.9	2.1	2.28
3182-3183	0.013854	0.0312737	0.0066256	0.00349637	0.00392546	0.00263672	0.0091165	0.00263857													2197-2198	0.0125055	0.0374637	0.0214978	0.0165247		0.0094732	0.0375654	0.0184904	0.0139662	2.75	2.9	3.1	3.28
																						0.0107014	0.037943	0.0133559	0.0122642		0.00379837	0.000338412	0.00446831	0.00225569	2.75	2.9	3.1	3.28	2197-2198	0.0203512	*	0.0034945	**
																						0.0052127	0.0372895	0.0206174	0.0131097						2.75	2.9	3.1	3.28
																					3174-3175	0.0102566	0.0193938	0.0097639	0.0086617		0.00975163	0.019205	0.0100047	0.012364	3.75	3.9	4.1	4.28
																						0.0099698	0.0195461	0.0105044	0.0204313		0.00064246	0.000465239	0.000432877	0.00699434	3.75	3.9	4.1	4.28	3174-3175	0.000557058	***	0.218602	ns
																						0.0090285	0.018675	0.0097457	0.007999						3.75	3.9	4.1	4.28
																					3176-3177	0.0095633	0.022651	0.008985	0.0066897		0.0091299	0.0178431	0.00906617	0.00620763	4.75	4.9	5.1	5.28
																						0.0093689	0.0165708	0.0083066	0.005218		0.000590372	0.00431481	0.000803232	0.000857142	4.75	4.9	5.1	5.28	3176-3177	0.082314	ns	0.0406406	*
																						0.0084575	0.0143075	0.0099069	0.0067152						4.75	4.9	5.1	5.28
																					3180-3181	0.0109334	0.0212993	0.0046569	0.0115432		0.00834897	0.0198978	0.00673223	0.00828113	5.75	5.9	6.1	6.28
																						0.0076604	0.0204116	0.0105331	0.0045907		0.00231816	0.001717	0.00329629	0.00349599	5.75	5.9	6.1	6.28	3180-3181	0.021344	*	0.0313504	*
																						0.0064531	0.0179826	0.0050067	0.0087095						5.75	5.9	6.1	6.28
																					3182-3183	0.009515	0.0331118	0.0083163	0.0023621		0.013854	0.0312737	0.0066256	0.00349637	6.75	6.9	7.1	7.28
																						0.0171589	0.0324567	-0.0032179	0.0065124		0.00392546	0.00263672	0.0091165	0.00263857	6.75	6.9	7.1	7.28	3182-3183	0.0614464	ns	0.00290186	**
																						0.014888	0.0282527	0.0147784	0.0016146						6.75	6.9	7.1	7.28
Panel B
	IP 94	IP 1108	IP 1111	IP 1406																		IP 94	IP 1108	IP 1111	IP 1406		IP 94	IP 1108	IP 1111	IP 1406						p-values		p-values		p-values
2127-2128	0.712207	0.683974	0.680029	1.4836	0.0355985	0.101714	0.0898371	0.00511588													2127-2128	0.741153	0.566588	0.584018	1.4876	Mean	0.712207	0.683974	0.680029	1.4836	0.75	0.9	1.1	1.28
2193-2194	0.310885	0.236744	0.290041	0.567353	0.000383347	0.0101516	0.000387605	0.0356069														0.723009	0.74599	0.76205	1.47783	SD	0.0355985	0.101714	0.0898371	0.00511588	0.75	0.9	1.1	1.28	2127-2128	0.740373	ns	0.658798	ns	0.000732942	***
2197-2198	0.879695	1.09018	0.976832	2.254	0.0113239	0.124213	0.02826	0.125796														0.672458	0.739345	0.69402	1.48536						0.75	0.9	1.1	1.28
3174-3175	0.710944	0.791058	0.697173	2.08781	0.0100527	0.00464535	0.0817679	0.0295348													2193-2194	0.311166	0.242477	0.289919	0.5705		0.310885	0.236744	0.290041	0.567353	1.75	1.9	2.1	2.28
3176-3177	0.930972	0.957442	0.826773	2.3335	0.0121968	0.0439902	0.0838395	0.0111403														0.311041	0.225023	0.290475	0.601282		0.000383347	0.0101516	0.000387605	0.0356069	1.75	1.9	2.1	2.28	2193-2194	0.00636847	**	9.77341e-05	***	0.00625343	**
3180-3181	0.562549	0.518836	0.550204	1.23014	0.00516557	0.0669195	0.0280959	0.095702														0.310448	0.242732	0.289728	0.530277						1.75	1.9	2.1	2.28
3182-3183	0.566295	0.513348	0.537403	1.43052	0.156478	0.00526214	0.055844	0.0575046													2197-2198	0.868245	1.15246	0.950522	2.22762		0.879695	1.09018	0.976832	2.254	2.75	2.9	3.1	3.28
																						0.879952	0.947144	0.97327	2.14349		0.0113239	0.124213	0.02826	0.125796	2.75	2.9	3.1	3.28	2197-2198	0.0989848	ns	0.0101637	*	0.00248743	**
																						0.890889	1.17092	1.0067	2.39089						2.75	2.9	3.1	3.28
																					3174-3175	0.699491	0.796126	0.790872	2.07636		0.710944	0.791058	0.697173	2.08781	3.75	3.9	4.1	4.28
																						0.718306	0.790043	0.640254	2.06571		0.0100527	0.00464535	0.0817679	0.0295348	3.75	3.9	4.1	4.28	3174-3175	0.010467	*	0.819324	ns	0.000152536	***
																						0.715036	0.787003	0.660393	2.12135						3.75	3.9	4.1	4.28
																					3176-3177	0.934368	0.978991	0.920962	2.33067		0.930972	0.957442	0.826773	2.3335	4.75	4.9	5.1	5.28
																						0.94111	0.906832	0.760302	2.32404		0.0121968	0.0439902	0.0838395	0.0111403	4.75	4.9	5.1	5.28	3176-3177	0.485351	ns	0.166505	ns	9.2265e-05	***
																						0.917437	0.986504	0.799056	2.34578						4.75	4.9	5.1	5.28
																					3180-3181	0.561217	0.503616	0.5593	1.33173		0.562549	0.518836	0.550204	1.23014	5.75	5.9	6.1	6.28
																						0.56825	0.460838	0.518687	1.217		0.00516557	0.0669195	0.0280959	0.095702	5.75	5.9	6.1	6.28	3180-3181	0.401494	ns	0.586127	ns	0.00667098	**
																						0.558179	0.592055	0.572626	1.14169						5.75	5.9	6.1	6.28
																					3182-3183	0.667532	0.507274	0.521768	1.49436		0.566295	0.513348	0.537403	1.43052	6.75	6.9	7.1	7.28
																						0.645285	0.516269	0.599398	1.38279		0.156478	0.00526214	0.055844	0.0575046	6.75	6.9	7.1	7.28	3182-3183	0.623539	ns	0.730082	ns	0.00976008	**
																						0.386067	0.516502	0.491043	1.4144						6.75	6.9	7.1	7.28

## Sheet: Figure 6
Panel A
	IP0 1919	IP0 1917	IP1 1919	IP1 1917																				IP0 1919	IP0 1917	IP1 1919	IP1 1917		IP0 1919	IP0 1917	IP1 1919	IP1 1917						p-values
2127-2128	9.09399	15.3971	36.8606	22.253	0.156236	2.43545	0.487809	0.715578															2127-2128	9.26367	13.7827	36.5561	21.6743	Mean	9.09399	15.3971	36.8606	22.253	0.75	0.9	1.1	1.28
2193-2194	5.40602	7.56828	23.8426	20.5598	0.0887823	1.59085	0.183152	1.74783																9.0622	14.2101	36.6025	22.0316	SD	0.156236	2.43545	0.487809	0.715578	0.75	0.9	1.1	1.28	2127-2128	0.000103791	***
2197-2198	3.77609	6.0886	17.1329	9.44439	0.222259	0.141072	1.88306	0.806047																8.95609	18.1984	37.4232	23.0532						0.75	0.9	1.1	1.28
3174-3175	1.80084	8.40844	25.5266	17.7029	0.00130253	0.00464083	0.546072	0.405846															2193-2194	5.4984	8.89201	23.7521	18.9973		5.40602	7.56828	23.8426	20.5598	1.75	1.9	2.1	2.28
3176-3177	15.1726	16.3353	48.5799	25.9163	0.526886	0.75395	0.238071	0.193374																5.39834	5.80341	24.0534	22.4473		0.0887823	1.59085	0.183152	1.74783	1.75	1.9	2.1	2.28	2193-2194	0.0696226	*
3180-3181	3.90423	8.33826	24.1207	13.6283	0.0416006	0.225096	0.641592	0.879516																5.32133	8.00942	23.7224	20.2347						1.75	1.9	2.1	2.28
3182-3183	9.64767	14.5364	33.0767	18.8936	0.0690161	0.0532958	0.117224	0.50365															2197-2198	3.80027	6.15536	15.0463	10.1684		3.77609	6.0886	17.1329	9.44439	2.75	2.9	3.1	3.28
																								3.54273	6.1839	18.7058	8.57586		0.222259	0.141072	1.88306	0.806047	2.75	2.9	3.1	3.28	2197-2198	0.0372697	*
																								3.98527	5.92654	17.6467	9.58891						2.75	2.9	3.1	3.28
																							3174-3175	1.8	8.40556	25.9512	17.2528		1.80084	8.40844	25.5266	17.7029	3.75	3.9	4.1	4.28
																								1.80234	8.41379	24.9106	17.8151		0.00130253	0.00464083	0.546072	0.405846	3.75	3.9	4.1	4.28	3174-3175	0.0035667	***
																								1.80018	8.40596	25.718	18.0408						3.75	3.9	4.1	4.28
																							3176-3177	14.5656	15.7293	48.8235	26.1278		15.1726	16.3353	48.5799	25.9163	4.75	4.9	5.1	5.28
																								15.512	16.0971	48.3478	25.8724		0.526886	0.75395	0.238071	0.193374	4.75	4.9	5.1	5.28	3176-3177	1.97089e-05	***
																								15.4402	17.1796	48.5682	25.7486						4.75	4.9	5.1	5.28
																							3180-3181	3.9464	8.24758	24.059	13.1356		3.90423	8.33826	24.1207	13.6283	5.75	5.9	6.1	6.28
																								3.90307	8.59456	23.5122	13.1055		0.0416006	0.225096	0.641592	0.879516	5.75	5.9	6.1	6.28	3180-3181	0.00047238	***
																								3.86323	8.17265	24.7909	14.6437						5.75	5.9	6.1	6.28
																							3182-3183	9.56951	14.5902	33.0315	18.3149		9.64767	14.5364	33.0767	18.8936	6.75	6.9	7.1	7.28
																								9.67329	14.5352	33.2098	19.2325		0.0690161	0.0532958	0.117224	0.50365	6.75	6.9	7.1	7.28	3182-3183	0.000359786	***
																								9.70022	14.4837	32.9888	19.1336						6.75	6.9	7.1	7.28
	IP01913	IP0 2090	IP1 1913	IP1 2090																				IP01913	IP0 2090	IP1 1913	IP1 2090		IP01913	IP0 2090	IP1 1913	IP1 2090	0.75	0.9	1.1	1.28		p-values
2127-2128	10.6289	10.7012	37.3233	13.821	5.66324	1.35593	0.941582	0.116576															2127-2128	11.3316	8.56041	36.6102	13.8476	Mean	7.05986	10.3917	37.0678	13.827	0.75	0.9	1.1	1.28	2127-2128	0.000112181	***
2193-2194	8.61511	9.69709	29.1894	13.6379	0.516885	2.04635	0.984591	0.121684																5.07077	11.2481	37.375	13.7934	SD	3.70239	1.58701	0.403925	0.029334	0.75	0.9	1.1	1.28
2197-2198	7.37188	11.6088	19.3008	15.0103	2.21956	0.67022	1.34059	1.68896																4.77715	11.3665	37.218	13.84						1.75	1.9	2.1	2.28
3174-3175	5.60621	8.07206	43.4243	12.1988	1.11868	1.05471	3.18921	0.0374726															2193-2194	9.00405	12.478	28.8326	13.683		8.92559	10.6698	28.9977	13.7104	1.75	1.9	2.1	2.28	2193-2194	6.14169e-05	***
3176-3177	4.2516	15.7202	23.5412	19.0132	2.9008	3.30089	1.05789	1.03412																8.67593	8.62063	28.9483	13.7619		0.221135	1.93995	0.194551	0.0446469	1.75	1.9	2.1	2.28
3180-3181	6.38211	8.50386	36.4819	10.5389	3.34815	1.59225	3.3286	2.77894																9.0968	10.9106	29.2122	13.6862						2.75	2.9	3.1	3.28
																							2197-2198	6.70511	11.8515	18.699	15.8045		5.24671	11.5044	19.9639	16.2937	2.75	2.9	3.1	3.28	2197-2198	0.10805	ns
																								3.83508	11.8629	20.9252	14.6899		1.43558	0.611172	1.14373	1.89638	2.75	2.9	3.1	3.28
																								5.19992	10.7987	20.2675	18.3868						3.75	3.9	4.1	4.28
																							3174-3175	4.41913	8.8991	41.1759	12.2304		4.72576	7.8508	45.0936	12.2036	3.75	3.9	4.1	4.28	3174-3175	0.00682326	**
																								6.24829	7.64266	43.7857	12.195		1.39473	0.961278	4.70979	0.0237404	3.75	3.9	4.1	4.28
																								3.50985	7.01064	50.3191	12.1853						4.75	4.9	5.1	5.28
																							3176-3177	3.10619	16.4393	24.0057	19.1411		4.874	14.9973	23.7154	19.0085	4.75	4.9	5.1	5.28	3176-3177	0.0939131	ns
																								3.65657	13.3084	22.3642	20.4246		2.5999	1.58001	1.23191	1.48678	4.75	4.9	5.1	5.28
																								7.85925	15.2444	24.7762	17.4599						5.75	5.9	6.1	6.28
																							3180-3181	9.59688	9.50049	34.7125	12.2715		6.66693	9.9898	37.0627	12.8387	5.75	5.9	6.1	6.28	3180-3181	0.0122432	*
																								6.60748	7.35548	34.8326	14.1411		2.90068	2.90999	3.96709	1.131	5.75	5.9	6.1	6.28
																								3.79643	13.1134	41.643	12.1036
Panel D
	IP0 1919	IP0 2154	IP1 1919	IP1 2154																				IP0 1919	IP0 2154	IP1 1919	IP1 2154		IP0 1919	IP0 2154	IP1 1919	IP1 2154
3820-3821	7.39044	12.0292	44.5352	14.1656	0.397531	0.0230521	0.468043	1.68203															3820-3821	7.63714	12.0509	44.2846	12.7458	Mean	7.39044	12.0292	44.5352	14.1656	0.75	0.9	1.1	1.28
3822-3823	10.314	11.3298	41.2048	42.8787	0.719891	4.39398	0.258893	1.72022																6.93185	12.0318	44.2458	16.0233	SD	0.397531	0.0230521	0.468043	1.68203	0.75	0.9	1.1	1.28
																								7.60232	12.005	45.0752	13.7279						0.75	0.9	1.1	1.28
																							3822-3823	10.0392	16.244	41.4992	44.6296		10.314	11.3298	41.2048	42.8787	1.75	1.9	2.1	2.28
																								9.77192	7.77964	41.0125	42.8159		0.719891	4.39398	0.258893	1.72022	1.75	1.9	2.1	2.28
																								11.1308	9.96572	41.1028	41.1908						1.75	1.9	2.1	2.28
	IP 330	IP 2205
3820-3821	0.618519	0.143938	0.0623339	0.0531																				IP 330	IP 2205		IP 330	IP 2205
3822-3823	0.612891	0.650665	0.0104328	0.0441941																			3820-3821	0.658042	0.131131	Mean	0.618519	0.143938	0.86	1.15
																								0.546662	0.202271	SD	0.0623339	0.0531	0.86	1.15
																								0.650854	0.0984134				0.86	1.15
																							3822-3823	0.601198	0.695637		0.612891	0.650665	1.86	2.15
																								0.616228	0.649064		0.0104328	0.0441941	1.86	2.15
																								0.621246	0.607293				1.86	2.15

## Sheet: Figure S1
Panel A
																					94	780	94 no RT		94	780	94 no RT
	94	780	94 no RT																	S2193-2194	1.14256	1.73233	-0.0443439	Mean	1	1.78946	-0.0140572	0.78	1	1.2
S2193-2194	1	1.78946	-0.0140572	0.135747	0.0543814	0.0394423															0.911942	1.79547	0.0305435	SD	0.135747	0.0543814	0.0394423	0.78	1	1.2
A2193-2194	1	4.86534	0.0552052	0.0656058	0.225722	0.0113335															0.903189	1.84059	-0.0283712					0.78	1	1.2
S2127-2128	1	1.72054	0.0663225	0.0567562	0.0347445	0.00366002														A2193-2194	0.990325	4.91174	0.0436842		1	4.86534	0.0552052	1.78	2	2.2
A2127-2128	1	4.01131	0.0501866	0.0318979	0.0355944	0.0480422															0.967707	5.06426	0.0555898		0.0656058	0.225722	0.0113335	1.78	2	2.2
S739-740	1	1.30573	-0.0250108	0.0233008	0.0747044	0.0947759															1.09095	4.62003	0.0663415					1.78	2	2.2
																				S2127-2128	1.01439	1.70518	0.0674429		1	1.72054	0.0663225	2.78	3	3.2
																					1.10236	1.69612	0.0622332		0.0567562	0.0347445	0.00366002	2.78	3	3.2
																					0.99625	1.76032	0.0692913					2.78	3	3.2
																				A2127-2128	0.99162	3.97236	0.0543772		1	4.01131	0.0501866	3.78	4	4.2
																					0.932689	4.04216	0.0001864		0.0318979	0.0355944	0.0480422	3.78	4	4.2
																					0.983316	4.0194	0.0959963					3.78	4	4.2
																				S739-740	1.01256	1.26765	0.0433799		1	1.31325	-0.0331628	4.78	5	5.2
																					1.0008	1.38239	-0.0913053		0.0112245	0.0608828	0.0692022	4.78	5	5.2
																					0.990119	1.28972	-0.051563					4.78	5	5.2
Panel D
	IP0 2046	IP0 2046 +I																		S2P
2127-2128	4.1033	0.364528																			IP0 2046	IP0 2046 +I
2193-2194	3.33593	0.50859																		2127-2128	0.344316	0.0238364	0.0946786	0.00794927
2197-2198	2.8031	0.364184																		2193-2194	0.213923	0.0303968	0.0102641	0.0278513
3174-3175	5.29828	0.531655																		2197-2198	0.326375	0.0457199	0.0358505	0.0179831
3176-3177	3.81187	0.772533																		3174-3175	1.05496	0.0929577	0.0158989	0.00593558
3180-3181	2.45312	0.231577																		3176-3177	0.300262	0.0445408	0.015857	0.0440894
3182-3183	4.5708	0.215641																		3180-3181	0.775414	0.0522342	0.044412	0.0193912
																				3182-3183	1.39428	0.0570888	0.00365248	0.00261285
																				HA
																					IP0 2046	IP0 2046 +I
																				2127-2128	0.0839118	0.0653898	0.00713394	0.0293953
																				2193-2194	0.0641268	0.0597669	0.00270144	0.0073238
																				2197-2198	0.116434	0.125541	0.00913701	0.0132422
																				3174-3175	0.199114	0.174846	0.00165281	0.0103257
																				3176-3177	0.0787702	0.0576556	0.0024471	0.00746159
																				3180-3181	0.316093	0.225559	0.0256041	0.000574298
																				3182-3183	0.305041	0.26474	0.0240117	0.0145464
																				S2P/HA
																					IP0 2046	IP0 2046 +I
																				2127-2128	4.1033	0.364528
																				2193-2194	3.33593	0.50859
																				2197-2198	2.8031	0.364184
																				3174-3175	5.29828	0.531655
																				3176-3177	3.81187	0.772533
																				3180-3181	2.45312	0.231577
																				3182-3183	4.5708	0.215641

## Sheet: Figure S2
Panel B
	IP 1919	IP 1950																			IP 1919	IP 1950			IP 1919	IP 1950					p-values
2127-2128	24.823	12.2162		1.8412	0.0917704															2127-2128	25.1039	12.1329		Mean	24.823	12.2162		0.77	1
2193-2194	28.7777	13.4048		0.887874	1.43646																26.5076	12.2013		SD	1.8412	0.0917704		0.77	1	2127-2128	0.00754859	**
2197-2198	18.0775	12.881		4.89742	1.11444																22.8575	12.3146						0.77	1
3174-3175	29.3356	12.9638		1.89141	1.32991															2193-2194	27.9804	11.782			28.7777	13.4048		1.77	2
3176-3177	34.938	24.355		2.45825	4.44187																28.6183	14.5132			0.887874	1.43646		1.77	2	2193-2194	0.00174762	**
3180-3181	15.8243	8.27428		0.0668254	1.43482																29.7346	13.9193						1.77	2
3182-3183	23.3102	12.5825		1.12639	0.624551															2197-2198	22.5663	14.0251			18.0775	12.881		2.77	3
																					18.8118	12.819			4.89742	1.11444		2.77	3	2197-2198	0.141745	ns
																					12.8544	11.7988						2.77	3
																				3174-3175	29.5665	13.5926			29.3356	12.9638		3.77	4
																					31.101	13.8626			1.89141	1.32991		3.77	4	3174-3175	0.000701115	***
																					27.3394	11.436						3.77	4
																				3176-3177	32.5324	29.3488			34.938	24.355		4.77	5
																					37.4457	20.8447			2.45825	4.44187		4.77	5	3176-3177	0.114877	ns
																					34.836	22.8716						4.77	5
																				3180-3181	15.9007	9.64249			15.8243	8.27428		5.77	6
																					15.7954	8.3993			0.0668254	1.43482		5.77	6	3180-3181	0.0108797	*
																					15.7768	6.78104						5.77	6
																				3182-3183	22.86	11.9337			23.3102	12.5825		6.77	7
Panel E																					24.592	12.634			1.12639	0.624551		6.77	7	3182-3183	0.00516528	**
	IP0 594	IP0 1842																			22.4786	13.1796						6.77	7
2127-2128	4.27888	4.01263	0.361574	0.0837742
2193-2194	3.04314	2.40871	0.955343	0.573846
2197-2198	5.76653	6.43039	0.0410445	0.291705
																					IP0 594	IP0 1842		IP0 594	IP0 1842				p-values
																				2127-2128	4.33043	3.92851	Mean	4.27888	4.01263	0.85	1.15
																					3.8943	4.01333	SD	0.361574	0.0837742	0.85	1.15	2127-2128	0.306206	ns
																					4.61192	4.09605				0.85	1.15
																				2193-2194	3.98273	3.06967		3.04314	2.40871	1.85	2.15
																					3.0739	2.03773		0.955343	0.573846	1.85	2.15	2193-2194	0.204767	ns
																					2.07278	2.11871				1.85	2.15
																				2197-2198	5.79811	6.10782		5.76653	6.43039	2.85	3.15
																					5.72014	6.67565		0.0410445	0.291705	2.85	3.15	2197-2198	0.072387	ns
																					5.78135	6.5077				2.85	3.15

## Sheet: Figure S3
Panel C
	IP 1919	IP 1950	IP 1955																			IP 1919	IP 1950	IP 1955		IP 1919	IP 1950	IP 1955
2127-2128	23.8331	11.0363	12.7051	2.00073	0.531909	0.250912															2127-2128	24.5319	11.3295	12.8809	Mean	23.8331	11.0363	12.7051	0.8	1	1.25
2193-2194	28.1124	13.0036	13.7928	0.796018	0.633779	0.0759114																25.3907	10.4223	12.8166	SD	2.00073	0.531909	0.250912	0.8	1	1.25	2127-2128
2197-2198	19.6198	12.2876	8.78805	3.81712	0.333448	1.72736																21.5767	11.3571	12.4177					0.8	1	1.25
3174-3175	25.9986	14.5073	11.9472	1.45087	1.4321	0.359708															2193-2194	27.2068	12.479	13.8794		28.1124	13.0036	13.7928	1.8	2	2.25
3176-3177	31.2167	16.8954	18.3189	1.34373	0.196165	1.56603																28.4289	13.7078	13.7616		0.796018	0.633779	0.0759114	1.8	2	2.25	2193-2194
3180-3181	14.8965	7.04069	7.50946	0.830458	1.03749	3.24908																28.7014	12.824	13.7376					1.8	2	2.25
3182-3183	23.9524	12.5727	14.3704	0.694614	1.07343	0.283206															2197-2198	23.9734	12.2443	7.14601		19.6198	12.2876	8.78805	2.8	3	3.25
																						18.0392	12.6406	10.5897		3.81712	0.333448	1.72736	2.8	3	3.25	2197-2198
																						16.8469	11.978	8.62847					2.8	3	3.25
																					3174-3175	27.4149	13.1874	12.3059		25.9986	14.5073	11.9472	3.8	4	4.25
																						24.5155	16.03	11.9491		1.45087	1.4321	0.359708	3.8	4	4.25	3174-3175
																						26.0655	14.3044	11.5865					3.8	4	4.25
																					3176-3177	30.9281	16.6914	20.1259		31.2167	16.8954	18.3189	4.8	5	5.25
																						32.6812	17.0827	17.3553		1.34373	0.196165	1.56603	4.8	5	5.25	3176-3177
																						30.0406	16.9122	17.4756					4.8	5	5.25
																					3180-3181	15.7606	6.31755	10.2228		14.8965	7.04069	7.50946	5.8	6	6.25
																						14.1044	6.57511	8.39664		0.830458	1.03749	3.24908	5.8	6	6.25	3180-3181
																						14.8243	8.22942	3.90894					5.8	6	6.25
																					3182-3183	24.1325	13.8063	14.5339		23.9524	12.5727	14.3704	6.8	7	7.25
																						24.5392	11.8516	14.0434		0.694614	1.07343	0.283206	6.8	7	7.25	3182-3183
																						23.1854	12.0601	14.5339					6.8	7	7.25

## Sheet: Figure S4
Panel A
	IP 2096	IP 2097																	IP 2096	IP 2097		IP 2096	IP 2097				p-values
2127-2128	0.43031	0.769947	0.0361513	0.000656858														2127-2128	0.39827	0.77069	Mean	0.43031	0.769947	0.83	1.15
2193-2194	0.308881	0.242923	0.00746318	0.125829															0.423157	0.769712	SD	0.0361513	0.000656858	0.83	1.15	2127-2128	0.00387639	**
2197-2198	0.452839	0.59795	0.0149472	0.0022828															0.469503	0.769441				0.83	1.15
3174-3175	0.349835	0.521493	0.0229793	0.0129649														2193-2194	0.300659	0.196076		0.308881	0.242923	1.83	2.15
3176-3177	0.343841	0.523173	0.00685204	0.0186565															0.310758	0.385455		0.00746318	0.125829	1.83	2.15	2193-2194	0.459874	ns
3180-3181	0.348251	0.535872	0.0502166	0.0219732															0.315227	0.147237				1.83	2.15
3182-3183	0.437333	0.862099	0.0141658	0.0504638														2197-2198	0.436754	0.600141		0.452839	0.59795	2.83	3.15
																			0.455461	0.598125		0.0149472	0.0022828	2.83	3.15	2197-2198	0.00464117	**
																			0.466301	0.595585				2.83	3.15
																		3174-3175	0.343742	0.536303		0.349835	0.521493	3.83	4.15
																			0.375247	0.512191		0.0229793	0.0129649	3.83	4.15	3174-3175	0.010208	*
																			0.330517	0.515987				3.83	4.15
																		3176-3177	0.342507	0.520275		0.343841	0.523173	4.83	5.15
																			0.337754	0.54311		0.00685204	0.0186565	4.83	5.15	3176-3177	0.00655732	**
																			0.351262	0.506136				4.83	5.15
																		3180-3181	0.290315	0.559775		0.348251	0.535872	5.83	6.15
																			0.375155	0.516551		0.0502166	0.0219732	5.83	6.15	3180-3181	0.0446532	*
																			0.379283	0.53129				5.83	6.15
																		3182-3183	0.444568	0.885904		0.437333	0.862099	6.83	7.15
																			0.421011	0.804135		0.0141658	0.0504638	6.83	7.15	3182-3183	0.00242712	**
																			0.446421	0.896256				6.83	7.15
Panel B																		H3
	IP 94	IP 1108	IP 1111	IP 1406															IP 94	IP 1108	IP 1111	IP 1406
2127-2128	1.79234	0.849591	0.922315	0.0913448														2127-2128	0.713671	0.71406	0.679445	1.48523	0.0234486	0.0783239	0.13344	0.00908033
2193-2194	1.207	0.7174	1.04873	0.0500169														2193-2194	0.31061	0.236383	0.289718	0.56161	0.00146085	0.0442792	0.000437199	0.043814
2197-2198	2.46612	1.6283	1.01597	0.0693661														2197-2198	0.885393	1.13842	0.971194	2.48176	0.0175141	0.148381	0.0797075	0.293306
3174-3175	2.05757	1.67914	1.44025	0.0440574														3174-3175	0.71794	0.774457	0.734369	2.11886	0.0368738	0.0129302	0.0893697	0.030956
3176-3177	1.28135	0.71559	0.799805	0														3176-3177	0.89781	0.944218	0.774491	2.35226	0.0574743	0.0613771	0.0723003	0.0212959
3180-3181	2.41209	1.75205	1.66554	0														3180-3181	0.557173	0.526838	0.535247	1.34506	0.0109557	0.0795904	0.0190236	0.0844064
3182-3183	3.55431	3.06914	3.03843	0.0210973														3182-3183	0.631865	0.518661	0.51672	1.39424	0.118132	0.00799935	0.0411966	0.0718379
																		H3K14ac
																			IP 94	IP 1108	IP 1111	IP 1406
																		2127-2128	1.27914	0.60666	0.626662	0.135668	0.107132	0.107132	0.107132	0.107132
																		2193-2194	0.374907	0.169581	0.303837	0.02809	0.107132	0.107132	0.107132	0.107132
																		2197-2198	2.18349	1.85369	0.9867	0.17215	0.107132	0.107132	0.107132	0.107132
																		3174-3175	1.47721	1.30042	1.05767	0.0933515	0.107132	0.107132	0.107132	0.107132
																		3176-3177	1.15041	0.675673	0.619442	0	0.107132	0.107132	0.107132	0.107132
																		3180-3181	1.34395	0.923047	0.891477	0	0.107132	0.107132	0.107132	0.107132
																		3182-3183	2.24585	1.59184	1.57002	0.0294147	0.107132	0.107132	0.107132	0.107132
																		H3K14ac/H3
																			IP 94	IP 1108	IP 1111	IP 1406
																		2127-2128	1.79234	0.849591	0.922315	0.0913448
																		2193-2194	1.207	0.7174	1.04873	0.0500169
																		2197-2198	2.46612	1.6283	1.01597	0.0693661
																		3174-3175	2.05757	1.67914	1.44025	0.0440574
																		3176-3177	1.28135	0.71559	0.799805	0
Panel C																		3180-3181	2.41209	1.75205	1.66554	0
	IP 1918	IP 2090																3182-3183	3.55431	3.06914	3.03843	0.0210973
2127-2128	23.1601	16.6816	0.32078	0.644979
2193-2194	27.5436	18.3781	0.0320333	0.0129014
2197-2198	12.6432	8.00496	0.0313906	0.340683
3174-3175	24.0618	16.7879	0.430623	0.385911															IP 1918	IP 2090		IP 1918	IP 2090				p-values
3176-3177	31.3741	21.8981	0.636382	1.45669														2127-2128	23.4424	16.3687	Mean	23.1601	16.6816	0.845	1.15
3180-3181	13.9038	10.571	0.241467	1.18394															23.2266	16.2528	SD	0.32078	0.644979	0.845	1.15	2127-2128	0.00702939	**
3182-3183	22.1081	15.4194	0.466876	0.143176															22.8113	17.4234				0.845	1.15
																		2193-2194	27.5114	18.3678		27.5436	18.3781	1.845	2.15
																			27.5755	18.3739		0.0320333	0.0129014	1.845	2.15	2193-2194	3.94515e-06	***
																			27.5439	18.3926				1.845	2.15
																		2197-2198	12.679	7.62484		12.6432	8.00496	2.845	3.15
																			12.6205	8.10729		0.0313906	0.340683	2.845	3.15	2197-2198	0.00211043	**
																			12.6301	8.28275				2.845	3.15
																		3174-3175	24.5569	16.6142		24.0618	16.7879	3.845	4.15
																			23.7749	16.5193		0.430623	0.385911	3.845	4.15	3174-3175	0.00273204	**
																			23.8535	17.2301				3.845	4.15
																		3176-3177	32.101	23.529		31.3741	21.8981	4.845	5.15
																			31.1035	21.4391		0.636382	1.45669	4.845	5.15	3176-3177	0.00252328	**
																			30.9177	20.7261				4.845	5.15
																		3180-3181	13.956	11.7544		13.9038	10.571	5.845	6.15
																			13.8516	9.38762		0.241467	1.18394	5.845	6.15	3180-3181	0.0351051	*
																			14.3121	10.5075				5.845	6.15
																		3182-3183	21.8366	15.5841		22.1081	15.4194	6.845	7.15
																			21.8404	15.3492		0.466876	0.143176	6.845	7.15	3182-3183	0.00234156	**
																			22.6472	15.3249				6.845	7.15
